# Supplementary material for: Telocytes: Active Players in the Rainbow Trout (Oncorhynchus mykiss) Intestinal Stem-Cell Niche
Source: Animals (Basel). 2021 Dec 30;12(1):74. doi: 10.3390/ani12010074 (PMC8744786; doi:10.3390/ani12010074)
Supplement: Supplementary file 1 [file animals-12-00074-s001.zip]

Archive with 1 entries (1 files):
- animals-1487767-SI.pdf
